# Supplementary material for: Characterization of annulus fibrosus lesions on magnetic resonance imaging in dogs affected by intervertebral disc disease, a descriptive case series
Source: Front Vet Sci. 2024 Nov 26;11:1434447. doi: 10.3389/fvets.2024.1434447 (PMC11629313; doi:10.3389/fvets.2024.1434447)
Supplement: SUPPLEMENTARY TABLE 1 — Data sheet of the study excluding the medical record number and DOB for protection of pet privacy. [file Table_1.XLSX]

## Sheet: Sheet1
BREED	Sex (Mn/Me/Fn/Fe)	T2W Hyperintense Annular Lesion (1/0)	HIZ Location	Primary Pathology Location	HIZ in ANNPE	HIZ in HNPE	HIZ in Subluxation	Primary HIZ	HIZ with concurrent primary pathology	Primary lesion		Lesion Orientation (Horizontal, Oblique, Vertical, Other)	Lesion Shape (Linear, Round, Oval, Wedge, Curvilinear, Mallet, Other)	Lesion Location in Dorsal Annulus (Cranial, Middle, Caudal, Diffuse, multifocal)
HIZ ANNPE
LABRADOR RETRIEVER	MN	1	T13-L1	T12-13	1	0	0	0	0			Other	Other	Multifocal
ENGLISH BULLDOG	FS	1	C4-5	C4-5	1	0	0	0	0			Oblique	Linear	Caudal
POMERANIAN		1	C3-4	C3-4	1	0	0	0	0			Oblique	Wedge	Cranial
YORKSHIRE TERRIER	MN	1	C5-6	C5-6	1	0	0	0	0			Other	Other	Multifocal
CANINE STAFFORDSHIRE BULL TERRIER	ME	1	C2-3	C2-3	1	0	0	0	0			Vertical	Other	Caudal
MIXED DOG	FS	1	L2-3	L2-3	1	0	0	0	0			Other	Wedge	Cranial
MIXED DOG	FS	1	T9-10	T9-10	1	0	0	0	0			Complex/other	Other	Multifocal
SHETLAND SHEEPDOG	FE	1	C4-5	C4-5	1	0	0	0	0			Vertical	Round	Caudal
BOXER	FS	1	C6-7	C6-7	1	0	0	0	0			Oblique	Mallet	Caudal
HIZ HNPE
GERMAN SHORT-HAIRED POINTER	FS	1	C5-6	C5-6	0	1	0	0	0			Oblique	Wedge	Caudal
BASSET HOUND	FS	1	T13-L1	T13-L1	0	1	0	0	0			Oblique	Other	Caudal
MIXED DOG	FS	1	T13-L1	T13-L1	0	1	0	0	0			Horizontal	Curvilinear	Diffuse
LHASA APSO	MN	1	C5-6	C5-6	0	1	0	0	0			Oblique	Linear	Caudal
YORKSHIRE TERRIER	MN	1	C4-5	C4-5	0	1	0	0	0			Oblique	Wedge	Caudal
DOBERMAN PINSCHER	FS	1	C5-6	C5-6	0	1	0	0	0			Oblique	Linear	Caudal
DOBERMAN PINSCHER	FS	1	C5-6	C5-6	0	1	0	0	0			Vertical	Linear	Caudal
ENGLISH SPRINGER SPANIEL	FS	1	C4-5	C4-5	0	1	0	0	0			Oblique	Wedge	Caudal
CARDIGAN WELSH CORGI	FS	1	T12-13	T12-13	0	1	0	0	0			Other	Other	Diffuse
HIZ without NP extrusion
MIXED DOG	MN	1	C5-6	C2-3	0	0	0	0	1	HNPE		Horizontal	Curvilinear	Diffuse
MIXED DOG	FS	1	C6-7	None	0	0	0	1	0	None		Horizontal	Curvilinear	Diffuse
AUSTRALIAN SHEPHERD	ME	1	L7-S1	L4-5	0	0	0	0	1	ANNPE		Horizontal	Curvilinear	Diffuse
MIXED DOG	FS	1	C2-3	C4-5	0	0	0	0	1	HNPE		Oblique	Linear	Caudal
YORKSHIRE TERRIER	MN	1	C5-6	C4-5	0	0	0	0	1	HNPE		Oblique	Linear	Caudal
GERMAN SHORT-HAIRED POINTER	ME	1	L6-7	T11-12	0	0	0	0	1	ANNPE		Oblique	Linear	Caudal
SHIH TZU	MN	1	L7-S1	None	0	0	0	1	0	None		Horizontal	Linear	Cranial
MIXED DOG	ME	1	L7-S1	None	0	0	0	1	0	None		Oblique	Mallet	Caudal
DOBERMAN PINSCHER	FS	1	C2-3	C6-7	0	0	0	0	1	IIVDE		Oblique	Mallet	Caudal
SPRINGER SPANIEL	FS	1	C6-7	C5-T3	0	0	0	0	1	Myelitis		Horizontal	Other	Diffuse
GERMAN SHEPHERD	FS	1	L3-4	None	0	0	0	1	0	None		Oblique	Other	Cranial
STANDARD POODLE	FS	1	L7-S1	T11-12	0	0	0	0	1	ANNPE		Other	Other	Multifocal
GOLDEN RETRIEVER	MN	1	L7-S1	L2	0	0	0	0	1	Spine Tumor		Other	Other	Caudal
CANINE BULLDOG, NOS	FS	1	L6-7	None	0	1	0	0	0	None		Horizontal	Other	Cranial
CHIHUAHUA	ME	1	C3-4	None	1	0	0	1	0	None		Horizontal	Oval	Caudal
SHIH TZU	MN	1	L3-4	L2-4	0	0	0	0	1	FCE		Horizontal	Oval	Caudal
MIXED DOG	MN	1	L2-3	T11-12	0	0	0	0	1	ANNPE		Vertical	Round	Cranial
LABRADOR RETRIEVER	FS	1	L7-S1	L2-5	0	0	0	0	1	Meningomyelitis		Oblique	Round	Caudal
MIXED DOG	MN	1	L7-S1	T6 T7	0	0	0	0	1	Spine Tumor		Other	Round	Caudal
MIXED DOG	MN	1	L7-S1	None	0	0	0	1	0	None		Other	Round	Cranial
LABRADOR RETRIEVER	MN	1	L7-S1	L6-7	0	0	0	0	1	ANNPE		Vertical	Wedge	Caudal
MIXED DOG	FS	1	T13-L1	L2-3	0	0	0	0	1	ANNPE		Oblique	Wedge	Caudal
LABRADOR RETRIEVER	MN	1	L7-S1	T13-L1	0	0	0	0	1	ANNPE		Oblique	Wedge	Caudal
